# Supplementary material for: Effect of Snowmelt on Groundwater Bacterial Community Composition and Potential Role of Surface Environments as Microbial Seed Bank in Two Distinct Aquifers from the Region of Quebec, Canada
Source: Microorganisms. 2023 Jun 8;11(6):1526. doi: 10.3390/microorganisms11061526 (PMC10304690; doi:10.3390/microorganisms11061526)
Supplement: Supplementary file 1 [file microorganisms-11-01526-s001.zip]

Archive with 1 entries (1 files):
- microorganisms-2345813-supplementary.pdf
